# Supplementary material for: Omalizumab and Oral Immunotherapy in IgE-Mediated Food Allergy in Children: A Systematic Review and a Meta-Analysis
Source: Pharmaceuticals (Basel). 2025 Mar 20;18(3):437. doi: 10.3390/ph18030437 (PMC11946088; doi:10.3390/ph18030437)
Supplement: Supplementary file 1 [file pharmaceuticals-18-00437-s001.zip]

Archive with 1 entries (1 files):
- pharmaceuticals-3439275-supplementary.docx
